# Supplementary material for: Heterogeneous Brønsted Catalysis in the Solvent-Free and Multigram-Scale Synthesis of Polyalcohol Acrylates: The Case Study of Trimethylolpropane Triacrylate
Source: Molecules. 2024 Feb 19;29(4):918. doi: 10.3390/molecules29040918 (PMC10892049; doi:10.3390/molecules29040918)
Supplement: Supplementary file 1 [file molecules-29-00918-s001.zip]

Archive with 1 entries (1 files):
- molecules-2843736-supplementary.pdf
